# Supplementary material for: AF2Complex predicts direct physical interactions in multimeric proteins with deep learning
Source: Nat Commun. 2022 Apr 1;13:1744. doi: 10.1038/s41467-022-29394-2 (PMC8975832; doi:10.1038/s41467-022-29394-2)
Supplement: Supplementary file 5 — Supplementary Data 1 [file 41467_2022_29394_MOESM5_ESM.xlsx]

## Sheet: IS-score result
Target	iRes	iCnt	OLCnt	IS-score	iRMSD	P-value	Z-score
5zngAC	24	29	20	0.5184	1.68	4.224e-13	28.493
6a6iAB	32	41	3	0.1307	5.892	0.06068	2.771
6gs2AB	42	52	40	0.7633	0.845	1.507e-23	52.55
6h4bAB	56	67	54	0.8015	0.74	2.66e-28	63.494
6if2BA	38	39	27	0.5529	1.162	6.661e-16	34.98
6ii6AC	52	61	45	0.6859	1.11	2.456e-22	49.758
6onoAB	30	38	35	0.7495	1.382	5.593e-21	46.633
6pnqAB	61	93	64	0.6543	2.461	1.649e-23	52.459
6q76AB	23	31	29	0.8519	0.247	1.614e-22	50.178
6u08AB	58	63	52	0.8443	0.472	1.821e-30	68.478
6zbkAB	46	53	37	0.697	1.25	6.966e-22	48.716
7ayeAB	32	37	27	0.6934	0.82	1.373e-19	43.432
7d2tAB	56	67	44	0.6573	0.941	1.081e-22	50.579
7m5fAC	55	72	46	0.6005	1.451	2.583e-20	45.103
7n10AB	35	40	31	0.6178	0.926	1.202e-17	38.96
7nljAB	50	62	0	0.0725	9.866	0.9973	-1.777
7p8kBA	27	34	2	0.0944	10.379	0.5679	0.176
These numbers were collected from the output of the IS-score program (Ref. 40).
Target	Protein Data Bank code followed by two chain IDs
iRes	Number of interface residues at 4.5 Å heavy-atom cutoff observed in model
iCnt	Number of interface residue-residue observed in model
OLCnt	Number of interface contacts overlapped with native contacts observed in the experimental structure
IS-score	Interface Similarity score as reported by the program IS-score
iRMSD	Root mean square deviation of the backbone Cα atoms of native interface residues
P-value	p-value of IS-score as reproted by the program IS-score
Z-score	Z-score from the extreme value distrubtion model of the IS-score

## Sheet: DockQ result
Target	iCnt	OLCnt	Fnat	DQscore	iRMSD	LRMSD
5zngAC	33	22	0.667	0.451	3.992	7.506
6a6iAB	48	4	0.083	0.284	5.805	5.471
6gs2AB	59	48	0.814	0.505	1.171	28.893
6h4bAB	83	69	0.831	0.798	1.187	2.024
6if2BA	44	31	0.705	0.698	1.595	2.517
6ii6AC	72	54	0.75	0.686	1.947	2.244
6onoAB	43	40	0.93	0.688	2.186	4.069
6pnqAB	106	74	0.698	0.593	2.29	4.492
6q76AB	38	32	0.842	0.919	0.41	1.041
6u08AB	74	64	0.865	0.911	0.541	1.091
6zbkAB	59	45	0.763	0.807	0.972	1.86
7ayeAB	47	37	0.787	0.862	0.714	1.079
7d2tAB	84	55	0.655	0.643	1.003	7.207
7m5fAC	86	59	0.686	0.695	1.53	2.703
7n10AB	55	45	0.818	0.821	1.017	1.711
7nljAB	79	0	0	0.079	8.937	16.505
7p8kBA	38	3	0.079	0.065	11.898	25.38
These numbers were collected from the output of the DockQ program (Ref. 42). Note that it has a different definition of interface residues from the IS-score program.
iCnt	Number of interface residue-residue observed in model
OLCnt	Number of interface contacts overlapped with native contacts observed in the experimental structure
Fnat	Fraction of native contacts observed at model interface
DQscore	DockQ score
iRMSD	Root mean square deviation of the backbone Cα atoms of native interface residues
LRMSD	Root mean squre deviation of the backbone Cα atoms of the ligand (the smaller) protein
