# Supplementary material for: AF2Complex predicts direct physical interactions in multimeric proteins with deep learning
Source: Nat Commun. 2022 Apr 1;13:1744. doi: 10.1038/s41467-022-29394-2 (PMC8975832; doi:10.1038/s41467-022-29394-2)
Supplement: Supplementary file 6 — Supplementary Data 2 [file 41467_2022_29394_MOESM6_ESM.xlsx]

## Sheet: IS-score result
Target	iRes	iCnt	OLCnt	IS-score	iRMSD	P-value	Z-score
5zngAC	24	29	3	0.1161	4.632	0.1748	1.65
6a6iAB	32	41	11	0.2432	3.815	1.85e-05	10.898
6gs2AB	42	52	43	0.8044	1.026	6.001e-25	55.773
6h4bAB	56	67	57	0.8422	0.687	6.948e-30	67.139
6if2BA	38	39	31	0.7122	0.894	3.525e-21	47.094
6ii6AC	52	61	49	0.7972	0.416	2.128e-26	59.112
6onoAB	30	38	33	0.7668	1.5	1.629e-21	47.866
6pnqAB	61	93	76	0.7564	1.425	1.185e-27	62
6q76AB	23	31	28	0.7306	0.439	4.821e-19	42.176
6u08AB	58	63	57	0.9215	0.361	1.604e-33	75.513
6zbkAB	46	53	44	0.8156	0.662	4.847e-26	58.289
7ayeAB	32	37	30	0.741	0.775	4.386e-21	46.876
7d2tAB	56	67	58	0.8742	0.383	3.941e-31	70.009
7m5fAC	55	72	62	0.8378	0.583	1.82e-29	66.176
7n10AB	35	40	33	0.6941	0.753	4.175e-20	44.623
7nljAB	50	62	52	0.7887	0.849	9.187e-26	57.649
7p8kBA	27	34	30	0.7095	0.896	3.322e-19	42.548
These numbers were collected from the output of the IS-score program (Ref. 40).
Target	Protein Data Bank code followed by two chain IDs
iRes	Number of interface residues at 4.5 Å heavy-atom cutoff observed in model
iCnt	Number of interface residue-residue observed in model
OLCnt	Number of interface contacts overlapped with native contacts observed in the experimental structure
IS-score	Interface Similarity score as reported by the program IS-score
iRMSD	Root mean square deviation of the backbone Cα atoms of native interface residues
P-value	p-value of IS-score as reproted by the program IS-score
Z-score	Z-score from the extreme value distrubtion model of the IS-score

## Sheet: DockQ result
Target	iCnt	OLCnt	Fnat	DQscore	iRMSD	LRMSD
5zngAC	33	8	0.242	0.122	10.708	24.946
6a6iAB	48	19	0.396	0.295	4.099	11.061
6gs2AB	59	49	0.831	0.505	1.204	29.8
6h4bAB	83	71	0.855	0.844	0.93	1.846
6if2BA	44	36	0.818	0.783	1.329	1.497
6ii6AC	72	60	0.833	0.886	0.61	1.614
6onoAB	43	37	0.86	0.658	2.124	4.519
6pnqAB	106	86	0.811	0.757	1.4	2.408
6q76AB	38	32	0.842	0.885	0.641	1.549
6u08AB	74	65	0.878	0.93	0.448	0.72
6zbkAB	59	47	0.797	0.871	0.635	1.525
7ayeAB	47	37	0.787	0.867	0.674	1.202
7d2tAB	84	71	0.845	0.754	0.676	7.154
7m5fAC	86	78	0.907	0.881	0.858	1.121
7n10AB	55	49	0.891	0.866	0.901	1.474
7nljAB	79	60	0.759	0.812	0.897	2.172
7p8kBA	38	34	0.895	0.829	1.1	2.126
These numbers were collected from the output of the DockQ program (Ref. 42). Note that it has a different definition of interface residues from the IS-score program.
iCnt	Number of interface residue-residue observed in model
OLCnt	Number of interface contacts overlapped with native contacts observed in the experimental structure
Fnat	Fraction of native contacts observed at model interface
DQscore	DockQ score
iRMSD	Root mean square deviation of the backbone Cα atoms of native interface residues
LRMSD	Root mean squre deviation of the backbone Cα atoms of the ligand (the smaller) protein

## Sheet: Ablation Study
Column1	Column12	Column2	Column3	Column4	Column5	Column6	Column7	Column8	Column9
Method	Neural Network Model	Ranking Metric	MSA Style	Max Recycle #	Mean IS-score	Mean ISS Z-score	Median iRMS (Å)	Mean iRMS (Å)	Mean DockQ-score
AF2Complex†	AlphaFold monomer	interface-score	unpaired	20	0.587	39.7	1.16	2.45	0.618
AF-Multimer*	AlphaFold multimer	iptm+ptm	paired	3	N/A	N/A	N/A	N/A	0.647
AF2Complex⁑	AlphaFold multimer	iptm+ptm	paired	20	0.639	44.1	0.93	1.64	0.675
AF2Complex⁑	AlphaFold multimer	interface-score	paired	20	0.669	46.5	0.75	1.52	0.686
AF2Complex	AlphaFold multimer	interface-score	unpaired	20	0.715	50.3	0.78	1.18	0.738
